# Supplementary material for: In Patients with Obesity, Are Affective Temperaments Associated with Attrition? An Evaluation during and before the SARS-CoV-2 Pandemic
Source: J Clin Med. 2022 Feb 7;11(3):862. doi: 10.3390/jcm11030862 (PMC8836900; doi:10.3390/jcm11030862)
Supplement: Supplementary file 1 [file jcm-11-00862-s001.zip]

Archive with 1 entries (1 files):
- jcm-1531341-supplementary.pdf
